# Supplementary material for: Bypass Mechanisms of the Androgen Receptor Pathway in Therapy-Resistant Prostate Cancer Cell Models
Source: PLoS One. 2010 Oct 19;5(10):e13500. doi: 10.1371/journal.pone.0013500 (PMC2957443; doi:10.1371/journal.pone.0013500)
Supplement: Table S1 — Genes differentially expressed in PC346DCC vs. PC346C, expression ratios and SAM q-values. (0.09 MB XLS) [file pone.0013500.s001.xls]

## Sheet: Table S1
Table S1 - Genes differentially expressed in PC346DCC vs PC346C expression ratios and SAM q-values
GenBank ID	Cytoband	Symbol	HUGO Gene Name	PC346DCC		PC346Flu1		PC346Flu2
				2 log ratio	q-value	2 log ratio	q-value	2 log ratio	q-value
NM_017935	4q24	BANK1	B-cell scaffold protein with ankyrin repeats 1	-2.9	0	-1.8	0	-0.8	0.053
AB042410	1p21.3	GPR88	G protein-coupled receptor 88	-2.4	0	-0.3	0.394	0.8	0.194
S75755	19q13.41	KLK3	kallikrein-related peptidase 3	-2.3	0	-0.3	0.16	-0.4	0.531
AF188747	19q13.41	KLK2	kallikrein-related peptidase 2	-2.3	0	-0.7	0.063	-0.8	0.053
NM_012449	7q21	STEAP1	six transmembrane epithelial antigen of the prostate 1	-2.3	0	-0.9	0.036	-0.5	0.236
AK026813	7q21	STEAP2	six transmembrane epithelial antigen of the prostate 2	-2.3	0	-0.8	0.135	-0.8	0.176
NM_003307	21q22.3	TRPM2	transient receptor potential cation channel, subfamily M, member 2	-2.1	0	0	0.536	-0.1	0.725
AF216077	9q32	COL27A1	collagen type XXVII alpha 1	-2.1	0	-2.8	0	-1.7	0.053
NM_004117	6p21.3-21.2	FKBP5	FK506 binding protein 5	-2	0	0.1	0.459	0.4	0.218
NM_001359	8q21.3	DECR1	2 4-dienoyl CoA reductase 1 mitochondrial	-1.9	0	-1.1	0	-1.6	0.053
M26663	19q13.41	KLK3	kallikrein-related peptidase 3	-1.8	0.018	0.2	0.253	-0.4	0.252
AB020637	11q21	ENDOD1	endonuclease domain containing 1	-1.7	0	-0.4	0.16	0.2	0.678
AK026331	2q35	CHPF*	Chondroitin polymerizing factor*	-1.7	0	-0.8	0.048	-0.2	0.678
AK000554	15q26.1	ABHD2	abhydrolase domain containing 2	-1.7	0	-1.5	0	-0.2	0.657
NM_012116	19q13.2	CBLC	Cas-Br-M murine ecotropic retroviral transforming sequence c	-1.6	0	-1.2	0	-0.4	0.218
NM_006167	8p21	NKX3-1	NK3 homeobox 1	-1.6	0.003	-0.1	0.459	-0.3	0.413
NM_006006	11q23.1	ZBTB16	zinc finger and BTB domain containing 16	-1.6	0.003	0.1	0.444	0.3	0.328
AB020968	6q22.2	MARCKS	myristoylated alanine-rich protein kinase C substrate	-1.6	0	-2	0	-1.3	0.053
X15667	14q24.1	GPRP*	Glutathione peroxidase-related protein GPRP*	-1.6	0.022	0.2	0.185	-0.8	0.053
AL049963	4q22-q24	SLC39A8	solute carrier family 39 zinc transporter member 8	-1.5	0	-1.4	0	-0.9	0.053
AK000028	4q24	LOC90024*	Hypothetical LOC90024*	-1.5	0	-0.7	0	-0.5	0.12
AK000216	3p21.31	FLJ20209*	Hypothetical protein FLJ20209*	-1.5	0	-0.7	0.115	-0.7	0.084
AL109729	15q26.1	ABHD2	abhydrolase domain containing 2	-1.5	0	-1	0.044	0.2	0.531
NM_003278	3p22-21.3	CLEC3B	C-type lectin domain family 3 member B	-1.5	0.005	-1.3	0	-1.3	0.084
AF252283	13q21	KLHL1	kelch-like 1 Drosophila	-1.5	0	0.5	0.115	0.1	0.738
NM_000944	4q21-q24	PPP3CA	protein phosphatase 3 formerly 2B catalytic subunit alpha isoform	-1.4	0.028	-1.2	0	-1	0.084
AL122055	6q21	CDC2L6	cell division cycle 2-like 6 CDK8-like	-1.4	0	-1.3	0	-1.2	0
NM_016598	3p21.31	ZDHHC3	zinc finger DHHC-type containing 3	-1.4	0.003	-1.1	0	-0.9	0.053
NM_005864	14q11.2-q12	EFS	embryonal Fyn-associated substrate	-1.4	0.009	0.4	0.135	-0.6	0.064
NM_001311	14q32.33	CRIP1	cysteine-rich protein 1 intestinal	-1.4	0.018	0.4	0.101	-0.9	0.115
L29496	Xq11.2-q12	AR	androgen receptor dihydrotestosterone receptor	-1.3	0.018	0.9	0	-0.3	0.194
AF271070	12q13.11	SLC38A1	solute carrier family 38 member 1	-1.3	0	-0.7	0.044	-0.2	0.678
NM_007011	15q26.1	ABHD2	abhydrolase domain containing 2	-1.3	0	-0.8	0.051	0.3	0.531
NM_007173	11q14.1	PRSS23	protease serine 23	-1.2	0.018	-0.9	0.021	-0.9	0.101
AF200348	2p25	PXDN	peroxidasin homolog Drosophila	-1.2	0.003	-1.3	0	0.9	0.064
NM_005045	7q22	RELN	reelin	-1.2	0.003	-0.6	0.101	-0.2	0.714
D80010	2p25.1	LPIN1	lipin 1	-1.2	0	-1.1	0.015	-0.9	0.053
NM_004457	2q34-q35	ACSL3	acyl-CoA synthetase long-chain family member 3	-1.2	0.009	-0.7	0.025	-0.3	0.101
NM_005544	2q36	IRS1	insulin receptor substrate 1	-1.2	0.02	-0.1	0.394	0	0.714
AK024495	11p15.5	LRRC56	leucine rich repeat containing 56	-1.2	0	0.2	0.321	0.5	0.218
NM_002165	20q11	ID1	inhibitor of DNA binding 1 dominant negative helix-loop-helix protein	-1.2	0.018			-0.6	0.5
NM_001546	6p22-p21	ID4	inhibitor of DNA binding 4 dominant negative helix-loop-helix protein	-1.1	0.014			-0.7	0.272
NM_006829	10q23.2	C10orf116	chromosome 10 open reading frame 116	-1.1	0.009			-0.9	0.084
NM_004315	8p22-p21.3	ASAH1	N-acylsphingosine amidohydrolase acid ceramidase 1	-1.1	0	-0.6	0.135
M83822	4q31.23-31.3	LRBA	LPS-responsive vesicle trafficking beach and anchor containing	-1.1	0.003	-0.6	0.044	-0.6	0.101
NM_019844	12p12	SLCO1B3	solute carrier organic anion transporter family member 1B3	-1.1	0.028	-0.2	0.394	0.6	0.194
AL137506	5q12.1	ELOVL7	ELOVL family member 7 elongation of long chain fatty acids yeast	-1.1	0.022	-0.3	0.229	0.1	0.786
NM_001153	2p13	ANXA4	annexin A4	-1.1	0.003	-0.6	0.16	-0.2	0.556
NM_003711	5q11	PPAP2A	phosphatidic acid phosphatase type 2A	-1.1	0.018	-0.8	0.015	0	0.789
NM_000860	4q34-q35	HPGD	hydroxyprostaglandin dehydrogenase 15- NAD	-1.1	0.022	-0.3	0.253	0.1	0.785
NM_002487	15q11.2-q12	NDN	necdin homolog mouse	-1.1	0	-0.8	0.063	-0.5	0.101
NM_014932	3q26.31	NLGN1	neuroligin 1	-1	0.022	-0.7	0.051	-0.6	0.089
NM_001758	11q13	CCND1	cyclin D1	-1	0	-0.9	0.048	-1.4	0
NM_002151	19q11-q13.2	HPN	hepsin transmembrane protease serine 1	-1	0	-0.9	0	-1.4	0.053
NM_005025	3q26.1	SERPINI1	serpin peptidase inhibitor clade I neuroserpin member 1	-1	0	-0.4	0.229	-0.1	0.714
NM_014333	11q23.2	CADM1	cell adhesion molecule 1	-1	0	-1.9	0	-0.1	0.725
NM_015415	1q24	BRP44	brain protein 44	-1	0.009	-0.5	0.09	-0.7	0.089
NM_007043	12q21.1	KRR1	KRR1 small subunit SSU processome component homolog yeast	-1	0.022	-0.2	0.515	-0.7	0.134
AK026295		FLJ22642 *	CDNA FLJ22642 fis clone HSI06970*	-1	0.018	-0.6	0.08	-0.2	0.714
NM_017720	19p13.3	STAP2	signal transducing adaptor family member 2	-1	0	-1.1	0	-0.8	0.053
AK024215	3q25.32	MFSD1	major facilitator superfamily domain containing 1	-1	0.009	-0.2	0.287	0	0.725
NM_004476	11p11.2	FOLH1	folate hydrolase prostate-specific membrane antigen 1	-1	0.014	0.1	0.394	-0.1	0.725
NM_001634	6q21-q22	AMD1	adenosylmethionine decarboxylase 1	-1	0.028	-0.4	0.135	-0.6	0.084
NM_001184	3q22-q24	ATR	ataxia telangiectasia and Rad3 related	-1	0.02	-0.6	0.048	-0.7	0.064
NM_000240	Xp11.4-11.3	MAOA	monoamine oxidase A	-1	0.043	0	0.535	0.3	0.413
NM_018050	12p13.2	MANSC1	MANSC domain containing 1	-0.9	0	-1.1	0.011
X69111	1p36.13-36.12	ID3	inhibitor of DNA binding 3 dominant negative helix-loop-helix protein	-0.9	0.055	-1	0.101	-0.3	0.714
D86976	19p13.3	HMHA1	histocompatibility minor HA-1	-0.9	0.009	-0.4	0.09	0.1	0.636
AY007729	8p21.2	C8orf58	chromosome 8 open reading frame 58	-0.9	0.022	-0.3	0.229	0.3	0.309
AK024677	4q21.1	ASAHL	N-acylsphingosine amidohydrolase acid ceramidase -like	-0.9	0.009	-0.8	0.044	-0.3	0.531
NM_005095	1p32-p34	ZMYM4	zinc finger MYM-type 4	-0.9	0	-0.2	0.459	-0.6	0.115
NM_019005	7p22-p21	FLJ20323*	Hypothetical protein FLJ20323*	-0.9	0	-1.3	0	-0.6	0.134
AF095844	2p24.3-q24.3	IFIH1	interferon induced with helicase C domain 1	-0.9	0.028	-0.5	0.185	-0.5	0.194
U52054	5q11.1	EMB	embigin homolog mouse	-0.9	0.022	-0.7	0.042	-0.5	0.15
AF261758	1p33-p31.1	DHCR24	24-dehydrocholesterol reductase	-0.9	0.003	0.1	0.459	0.3	0.5
D16875	2p24	RHOB	ras homolog gene family member B	-0.9	0.02	-0.2	0.253	-0.7	0.064
AL049969	4q22	PDLIM5	PDZ and LIM domain 5	-0.8	0.022	-0.5	0.16	-0.3	0.691
U89715	11q13.5-q14.1	PLEKHB1	pleckstrin homology domain containing family B evectins member 1	-0.8	0.014	0.5	0.115	0.4	0.218
AL133074	8q22	TP53INP1	tumor protein p53 inducible nuclear protein 1	-0.8	0.018	0	0.515	-0.4	0.064
D42039	15q13	MESDC2	mesoderm development candidate 2	-0.8	0.022	-0.5	0.071	-0.2	0.691
AB032962	10p12.1	GPR158	G protein-coupled receptor 158	-0.8	0.018			0	0.789
NM_002372	5q21-q22	MAN2A1	mannosidase alpha class 2A member 1	-0.8	0.022	-0.3	0.185	-0.6	0.064
NM_012081	5q15	ELL2	elongation factor RNA polymerase II 2	-0.8	0.009	-0.3	0.229	0.3	0.236
NM_001878	1q21.3	CRABP2	cellular retinoic acid binding protein 2	-0.8	0.014	-0.4	0.115	-0.4	0.084
NM_018844	7q22-q31	BCAP29	B-cell receptor-associated protein 29	-0.8	0.046	-0.4	0.185	-0.1	0.714
AF067972	2p23	DNMT3A	DNA cytosine-5- -methyltransferase 3 alpha	-0.8	0.005	-0.7	0.063	-0.5	0.101
NM_004086	14q12-q13	COCH	coagulation factor C homolog cochlin Limulus polyphemus	-0.8	0.014	-0.5	0.135	-0.1	0.725
NM_005671	8p12-p11.2	UBXD6	UBX domain containing 6	-0.8	0.009	-0.1	0.527	0.1	0.748
U90904	15q11.2	NIPA2	non imprinted in Prader-Willi/Angelman syndrome 2	-0.8	0.022	0	0.527	-0.1	0.714
AK000745	8q22.1	MTDH	metadherin	-0.8	0.02	-0.4	0.16	-0.1	0.725
NM_017898	1q41	MOSC2	MOCO sulphurase C-terminal domain containing 2	-0.8	0.003	-0.5	0.115	-0.2	0.218
D28450	4q24	H2AFZ	H2A histone family member Z	-0.8	0.003	-0.6	0.044	-0.3	0.531
NM_003100	5q23	SNX2	sorting nexin 2	-0.8	0.022	-0.3	0.101	-0.4	0.134
AL050082	8q21	WWP1	WW domain containing E3 ubiquitin protein ligase 1	-0.8	0.009	-0.4	0.16	-0.3	0.15
NM_002103	19q13.3	GYS1	glycogen synthase 1 muscle	-0.8	0.003	0.2	0.287	-0.1	0.714
AB050049	5q12-q13	MCCC2	methylcrotonoyl-Coenzyme A carboxylase 2 beta	-0.7	0.018	0	0.532	0	0.789
NM_004540	21q21.1	NCAM2	neural cell adhesion molecule 2	-0.7	0.009	0	0.321	0	0.781
AB033070	6q23.3	KIAA1244	KIAA1244	-0.7	0.009	-0.4	0.051	-0.1	0.725
NM_012445	4p16.3	SPON2	spondin 2 extracellular matrix protein	-0.7	0.028	0.5	0.211	0.4	0.218
NM_003909	8q21.3	CPNE3	copine III	-0.7	0.028	-0.5	0.101	0	0.725
NM_012289	19p13.2	KEAP1	kelch-like ECH-associated protein 1	-0.7	0.003	-0.5	0.101	-0.2	0.714
NM_001777	3q13.1-q13.2	CD47*	CD47 antigen Rh-related antigen integrin-associated signal transducer*	-0.7	0.022	0.1	0.459	0	0.725
NM_017423	4q31.1	GALNT7	UDP-N-acetyl-alpha-D-galactosamine: N-acetylgalactosaminyltransferase 7	-0.7	0.028	-0.5	0.115	-0.1	0.691
NM_006408	7p21.3	AGR2	anterior gradient homolog 2 Xenopus laevis	-0.7	0.028	0	0.485	0.2	0.236
NM_004549	11q14.1	NDUFC2	NADH dehydrogenase ubiquinone 1 subcomplex unknown 2 14.5kDa	-0.7	0.022	0.2	0.287	-0.7	0
U84526	22q11.21	CDC45L	CDC45 cell division cycle 45-like S. cerevisiae	-0.7	0.07	-0.6	0.044	-0.2	0.272
AF147408	1p36.13	PLEKHM2	pleckstrin homology domain containing family M with RUN domain member 2	-0.7	0.046	-0.5	0.16	-0.2	0.356
AF161429	4q12	FIP1L1	FIP1 like 1 S. cerevisiae	-0.7	0.022	-0.2	0.135	0.1	0.636
NM_016315	2q32.3-q33	GULP1	GULP engulfment adaptor PTB domain containing 1	-0.7	0.028	-0.1	0.211	-0.2	0.218
NM_002715	5q23-q31	PPP2CA	protein phosphatase 2 formerly 2A catalytic subunit alpha isoform	-0.7	0.037	-0.3	0.16	-0.4	0.089
NM_015916	10p	FAM26B	family with sequence similarity 26 member B	-0.7	0	-0.4	0.051	-0.4	0.15
NM_000465	2q34-q35	BARD1	BRCA1 associated RING domain 1	-0.7	0.046	-0.1	0.444	0.1	0.783
NM_014074			PRO0529 protein	-0.7	0.037	-0.4	0.115	-0.3	0.531
AK025766	12q24.31	BRI3BP	BRI3 binding protein	-0.7	0.014	-0.6	0.025	-0.1	0.714
NM_006372	6q14-q15	SYNCRIP	synaptotagmin binding cytoplasmic RNA interacting protein	-0.7	0.046	0.1	0.444	-0.5	0.053
AJ250475	7p14.1	EPDR1	ependymin related protein 1 zebrafish	-0.7	0.055	0.3	0.358	-0.3	0.588
NM_003781	3q25	B3GALNT1	beta-1 3-N-acetylgalactosaminyltransferase 1 globoside blood group	-0.7	0	-0.6	0.09	-0.5	0.084
NM_005857	1p34	ZMPSTE24	zinc metallopeptidase STE24 homolog S. cerevisiae	-0.7	0.07	0	0.524	-0.3	0.636
AK023519			cDNA FLJ13457	-0.7	0.018	-0.4	0.115	-0.2	0.691
AK023844	8q22.3	GRHL2	grainyhead-like 2 Drosophila	-0.6	0.022	-0.3	0.253	-0.3	0.084
M73547	5q22-q23	REEP5	receptor accessory protein 5	-0.6	0.037	0	0.515	-0.1	0.714
AK023339	8q22.1	C8orf38	chromosome 8 open reading frame 38	-0.6	0	0	0.527	-0.1	0.714
NM_005971	19q13.11-13.12	FXYD3	FXYD domain containing ion transport regulator 3	-0.6	0.055	-0.1	0.422	-0.5	0.053
NM_015584	17q11.2	POLDIP2	polymerase DNA-directed delta interacting protein 2	-0.6	0.037	0.2	0.253	-0.1	0.725
NM_002620	4q12-q21	PF4V1	platelet factor 4 variant 1	-0.6	0.34	0.4	0.287	-0.3	0.714
NM_018279	12q21.1	TMEM19	transmembrane protein 19	-0.6	0.055	-0.2	0.321	0.4	0.471
AK023269	2p23.1	LCLAT1	lysocardiolipin acyltransferase 1	-0.6	0.043	-0.5	0.135	-0.3	0.714
AF070569	17p13.3	C17orf91	chromosome 17 open reading frame 91	-0.6	0.037	0	0.527	-0.2	0.252
NM_001505	7p22	GPER	G protein-coupled estrogen receptor 1	-0.6	0.07	0.2	0.358	-0.1	0.714
AK024648	10p13	FAM107B	family with sequence similarity 107 member B	-0.6	0.07	-0.5	0.185	0	0.725
AK026278	5q31.1	TXNDC15	thioredoxin domain containing 15	-0.6	0.022	-0.3	0.135	0	0.731
AK025245	12q22	KITLG	KIT ligand	-0.6	0.037	-0.6	0.135	-0.3	0.309
AL133063	20q13.33	C20orf158*	Chromosome 20 open reading frame 158*	-0.6	0.003	-0.1	0.485	-0.3	0.101
AK000445	12q13.3	HOXC9	homeobox C9	-0.6	0.02	-0.2	0.394	-0.4	0.252
NM_018171	12q24.1	APPL2	adaptor protein phosphotyrosine interaction PH domain and leucine zipper 2	-0.6	0.022	-0.5	0.101	-0.2	0.714
AL365369	19p13.3	NCLN	nicalin homolog zebrafish	-0.6	0	0	0.532	0.1	0.774
NM_014781	8p22-q21.13	RB1CC1	RB1-inducible coiled-coil 1	-0.6	0.037	-0.6	0.115	-0.6	0.328
AL049964	2	PS1TP4*	HBV preS1-transactivated protein 4*	-0.6	0.02	-0.8	0.044	-0.4	0.356
NM_013253	11p15.2	DKK3	dickkopf homolog 3 Xenopus laevis	-0.6	0.005	1.4	0	0.7	0.218
D63477	8q24.22	EFR3A	EFR3 homolog A S. cerevisiae	-0.6	0.037	-0.2	0.321	-0.1	0.725
AF216292	9q33-q34.1	HSPA5	heat shock 70kDa protein 5 glucose-regulated protein 78kDa	-0.6	0.009	0	0.515	-0.1	0.714
NM_004917	19q13.41	KLK4	kallikrein-related peptidase 4	-0.6	0	0.2	0.16	0.3	0.309
NM_016230	6p	CYB5R4	cytochrome b5 reductase 4	-0.6	0.02	-0.3	0.253	0	0.725
NM_016308	1p32	CMPK1	cytidine monophosphate (UMP-CMP) kinase 1, cytosolic	-0.6	0.046	-0.4	0.115	-0.2	0.531
NM_016286	17q25.3	DCXR	dicarbonyl/L-xylulose reductase	-0.6	0.009	0.1	0.358	0	0.789
NM_002600	1p31	PDE4B	phosphodiesterase 4B cAMP-specific phosphodiesterase E4 dunce homolog	-0.6	0.009	-0.6	0.09	-0.2	0.617
AK025205	4q13.3-q21.3	DKFZP564O0823	DKFZP564O0823 protein*	-0.5	0.037	-0.3	0.101	-0.3	0.272
AF250226	12q12-q13	ADCY6	adenylate cyclase 6	-0.5	0.005	-0.2	0.321	-0.1	0.691
NM_017947	18q12	MOCOS	molybdenum cofactor sulfurase	-0.5	0.055	-0.6	0.071	0.7	0.194
NM_020390	3q26.2	EIF5A2	eukaryotic translation initiation factor 5A2	-0.5	0.136	0	0.287	0	0.714
NM_006283	8p11	TACC1	transforming acidic coiled-coil containing protein 1	-0.5	0.022	-0.2	0.422	0.4	0.218
NM_005662	8p11.2	VDAC3	voltage-dependent anion channel 3	-0.5	0.028	0.1	0.444	-0.1	0.714
NM_001431	6q23	EPB41L2	erythrocyte membrane protein band 4.1-like 2	-0.5	0.018	0.1	0.253	0.1	0.738
NM_014158	Xq24	C1GALT1C1	C1GALT1-specific chaperone 1	-0.5	0.046	0	0.53	-0.1	0.657
NM_007114	3p21-p12	TMF1	TATA element modulatory factor 1	-0.5	0.157	-0.1	0.422	-0.3	0.5
NM_006330	8q11.23	LYPLA1	lysophospholipase I	-0.5	0.028	-0.6	0.09	-0.2	0.531
J04621	8q22-q23	SDC2	syndecan 2	-0.5	0.028	0.4	0.135	0.4	0.218
NM_020239	1q21.2	CDC42SE1	CDC42 small effector 1	-0.5	0.022	-0.2	0.16	-0.1	0.714
AK027200	15q25.2	WDR73	WD repeat domain 73	-0.5	0.028	0.2	0.253	-0.2	0.272
AL079292	5q11.2	DHX29	DEAH Asp-Glu-Ala-His box polypeptide 29	-0.5	0.211	-0.2	0.16	-0.2	0.531
AK024732	6q13	OGFRL1	opioid growth factor receptor-like 1	0.5	0.211	-0.1	0.444	0.3	0.218
AK022971		FLJ12909*	CDNA FLJ12909 fis clone NT2RP2004400*	0.5	0.113	-0.6	0.051	-0.1	0.725
NM_002795	17q12	PSMB3	proteasome prosome macropain subunit beta type 3	0.5	0.113	0.6	0.063	1	0
NM_001446	6q22-q23	FABP7	fatty acid binding protein 7 brain	0.5	0.086	0.1	0.394	0.2	0.5
NM_013240	21q21.3	N6AMT1	N-6 adenine-specific DNA methyltransferase 1 putative	0.5	0.018	0.3	0.101
NM_004083	12q13.1-q13.2	DDIT3	DNA-damage-inducible transcript 3	0.5	0.055	-0.1	0.287	-0.6	0.15
X07695	12q12-q13	KRT4	keratin 4	0.6	0.157	0.1	0.358	0.2	0.471
NM_017446	21q21.3	MRPL39	mitochondrial ribosomal protein L39	0.6	0.113	0.2	0.358	-0.5	0.588
NM_014505	12q	KCNMB4	potassium large conductance calcium-activated channel subfamily M beta member 4	0.6	0.007	0.1	0.422
NM_001605	16q22	AARS	alanyl-tRNA synthetase	0.6	0.1	0.4	0.185	0.3	0.356
NM_017707	1p36.12	DDEFL1	development and differentiation enhancing factor-like 1	0.6	0.007	0.2	0.358	0	0.731
NM_000187	3q21-q23	HGD	homogentisate 1 2-dioxygenase homogentisate oxidase	0.6	0.037	0.1	0.321	0	0.731
AL157459	17q25.3	CBX2	chromobox homolog 2 Pc class homolog Drosophila	0.6	0.028	0.2	0.253	-0.2	0.714
NM_005737	2q37.1	ARL4C	ADP-ribosylation factor-like 4C	0.6	0.02	0.1	0.473	0.4	0.287
NM_016183	1p36.13	MRTO4	mRNA turnover 4 homolog S. cerevisiae	0.6	0.113	0.1	0.253	-0.3	0.134
NM_006620	6q23-q24	HBS1L	HBS1-like S. cerevisiae	0.6	0.293	0	0.485	0.1	0.789
AK026290	15q15.3	ELL3	elongation factor RNA polymerase II-like 3	0.6	0	0.6	0.011	0.4	0.218
NM_004952	1q21-q22	EFNA3	ephrin-A3	0.6	0.055	0.3	0.321	0.2	0.236
M61872	7q11.21	ZNF92	zinc finger protein 92	0.6	0.007	-0.1	0.422
NM_016594	12q13.12	FKBP11	FK506 binding protein 11 19 kDa	0.6	0.07	-0.1	0.394	0.2	0.218
NM_000903	16q22.1	NQO1	NAD P H dehydrogenase quinone 1	0.6	0.242	0.5	0.185	0.2	0.236
AF181999	10p12.2	PTF1A	pancreas specific transcription factor, 1a	0.6	0.293	-1.4	0	0	0.748
AF263547	1p32-p31	DAB1	disabled homolog 1 (Drosophila)	0.6	0.046	0.5	0.09	0.4	0.218
NM_004577	7p15.2-p15.1	PSPH	phosphoserine phosphatase	0.6	0.014	0.4	0.038	0.2	0.617
NM_013370	16q23.3	OSGIN1	oxidative stress induced growth inhibitor 1	0.6	0	0.5	0.101	-0.1	0.725
AF045229	10q25	RGS10	regulator of G-protein signaling 10	0.6	0.003	-0.2	0.185	0.2	0.617
NM_017966	11q12.2	VPS37C	vacuolar protein sorting 37 homolog C (S. cerevisiae)	0.6	0.007	-0.1	0.473	0	0.783
NM_018410	2q37.1	HJURP	Holliday junction recognition protein	0.6	0.037	0.1	0.444	0	0.789
NM_014811	9q34.3	KIAA0649	KIAA0649	0.6	0	0.1	0.394	0.1	0.771
AK021892	Xq13.1	PJA1	praja 1	0.6	0.028	0.4	0.16	0.3	0.384
NM_017661	15q21.3	ZNF280D	zinc finger protein 280D	0.6	0.014	0.1	0.444	0.7	0.218
AK022847	20q11.23	ACTR5	ARP5 actin-related protein 5 homolog yeast	0.6	0.043	0.3	0.229	0.1	0.5
NM_016835	17q21.1	MAPT	microtubule-associated protein tau	0.6	0.293	-0.2	0.358	-0.5	0.194
AK023807	2q12.1	ANAPC1	anaphase promoting complex subunit 1	0.7	0.136	0.2	0.253	0.1	0.725
Y11177	7p21.2	TWIST1	twist homolog 1 acrocephalosyndactyly 3 Saethre-Chotzen syndrome Drosophila	0.7	0.043	0.1	0.185	0.5	0.194
NM_001468	Xp11.23	GAGE1	G antigen 1	0.7	0.003	0.4	0.211	0.6	0
NM_017705	15q23	PAQR5	progestin and adipoQ receptor family member V	0.7	0	0.4	0.025	0.4	0.176
Y09836	5q13	MAP1B	microtubule-associated protein 1B	0.7	0.046	1	0.011	1.2	0.101
AB028949	1p36.21	KIAA1026*	KIAA1026 protein*	0.7	0.02	-0.2	0.09	0.3	0.556
NM_016115	2p16-p14	ASB3	ankyrin repeat and SOCS box-containing 3	0.7	0.018	0.1	0.473	0.2	0.678
NM_013275	16q24.3	ANKRD11	ankyrin repeat domain 11	0.7	0.179	0.3	0.115	0.2	0.413
D17222	3p14.3	TKT	transketolase Wernicke-Korsakoff syndrome	0.7	0.007	0.3	0.135	0.2	0.556
AK025974	11q12.2	CCDC86	coiled-coil domain containing 86	0.7	0.014	0.2	0.229	0.1	0.774
NM_015369	16p13	TP53TG3*	TP53TG3 protein*	0.7	0.007
AF034102	11q13	SLC29A2	solute carrier family 29 nucleoside transporters member 2	0.7	0.007	0.7	0.038	0.7	0.089
NM_007158	1p22	CSDE1	cold shock domain containing E1 RNA-binding	0.7	0.157	0.7	0.031	0.9	0.194
AB040967	11p15.4	OSBPL5	oxysterol binding protein-like 5	0.7	0.086			0.1	0.471
NM_000476	9q34.1	AK1	adenylate kinase 1	0.7	0.022	0.4	0.115	0.2	0.272
Z69892			MRNA clone ICRFp507I1077*	0.7	0.005	0.3	0.185	0	0.789
NM_003213	12p13.2-13.3	TEAD4	TEA domain family member 4	0.7	0.014	0.2	0.287	0.2	0.218
NM_004763	2p25.2	ITGB1BP1	integrin beta 1 binding protein 1	0.7	0.022	0.5	0.16	0.2	0.356
D16935	9q21.2	PSAT1	phosphoserine aminotransferase 1	0.7	0.007	0.5	0.031	0.5	0.218
NM_018842	7q21.3-22.1	BAIAP2L1	BAI1-associated protein 2-like 1	0.7	0.113	0.3	0.229	0.4	0.218
NM_001145	14q11.1	ANG	angiogenin ribonuclease RNase A family 5	0.8	0	0.1	0.358	0.4	0.218
NM_005631	7q32.3	SMO	smoothened homolog Drosophila	0.8	0.018	0.3	0.16	0.7	0.089
NM_001928	19p13.3	CFD	complement factor D adipsin	0.8	0.157	0.3	0.321	0.4	0.272
NM_012463	12q24.31	ATP6V0A2	ATPase H transporting lysosomal V0 subunit a2	0.8	0.028	1.2	0.051	1.7	0
NM_018950	6p21.3	HLA-F	major histocompatibility complex class I F	0.8	0.014
U35875	14q32.1-32.2	BDKRB2	bradykinin receptor B2	0.8	0.007	0.2	0.321	0.3	0.218
AK023343	14q11.2	RNASE7	ribonuclease RNase A family 7	0.8	0.037	0.4	0.16	0.4	0.218
NM_012168	1p36.22	FBXO2	F-box protein 2	0.8	0	0	0.459	0.1	0.731
NM_006044	Xp11.23	HDAC6	histone deacetylase 6	0.8	0.02	0.1	0.444	0.3	0.328
NM_003662	Xp22.2	PIR	pirin iron-binding nuclear protein	0.8	0.007	0.5	0.021	0.5	0.194
NM_004490	2q22-q24	GRB14	growth factor receptor-bound protein 14	0.8	0.1	0.3	0.253	0.5	0.218
AK022845	9q34.13-34.3	C9orf58	chromosome 9 open reading frame 58	0.8	0.014	0.2	0.287	0.2	0.657
AL137663	3q13.2	PHLDB2	pleckstrin homology-like domain family B member 2	0.8	0.043	-0.2	0.135	0.3	0.176
AF086471	11p15.1	SPTY2D1	SPT2 Suppressor of Ty domain containing 1 S. cerevisiae	0.8	0.1	-0.1	0.515	0	0.731
AK026812	1q32.3	LOC91548*	Hypothetical protein LOC91548*	0.8	0.02	-0.1	0.473	0.1	0.748
NM_003680	1p35.1	YARS	tyrosyl-tRNA synthetase	0.8	0.014	0.1	0.358	0.4	0.236
NM_001321	12q21.1	CSRP2	cysteine and glycine-rich protein 2	0.8	0.014	-0.3	0.135	0.3	0.328
D17169				0.8	0.07	-0.1	0.506	0.2	0.755
NM_000309	1q22	PPOX	protoporphyrinogen oxidase	0.8	0.02	0.2	0.321	0	0.725
NM_014683	17p11.2	ULK2	unc-51-like kinase 2 C. elegans	0.8	0	0.3	0.09	-0.7	0.053
NM_000376	12q12-14	VDR	vitamin D 1 25- dihydroxyvitamin D3 receptor	0.9	0.037	0.2	0.321	0	0.781
NM_013401	11q12-q13.1	RAB3IL1	RAB3A interacting protein rabin3 -like 1	0.9	0	-0.2	0.253	-0.1	0.714
AL157449	17q21.33	PPP1R9B	protein phosphatase 1 regulatory inhibitor subunit 9B	0.9	0.007	0.9	0	0.6	0.218
AF086393	10q26.11	NANOS1	nanos homolog 1 Drosophila	0.9	0.037	0.2	0.321	0	0.471
AK025627	18q11.2	CABLES1	Cdk5 and Abl enzyme substrate 1	0.9	0.018	0.2	0.229	0.5	0.218
AF088076		cDNA *	Full length insert cDNA clone ZE01A04*	0.9	0.003	-0.2	0.253	0	0.789
NM_003648	2q37.1	DGKD	diacylglycerol kinase delta 130kDa	0.9	0	0.3	0.185	0.3	0.617
AK023159	5q33.3	LSM11	LSM11 U7 small nuclear RNA associated	0.9	0.003	0.1	0.422	0.5	0.218
AF086924	4p16.1	PPP2R2C	protein phosphatase 2 formerly 2A regulatory subunit B gamma isoform	0.9	0			0	0.725
AK023178	5p15.33	EXOC3	exocyst complex component 3	0.9	0.003	0.2	0.185	0.2	0.617
NM_014883	4q22.1	FAM13A1	family with sequence similarity 13 member A1	0.9	0.003	0.1	0.287	0	0.678
AB037810	1q42.2	SIPA1L2	signal-induced proliferation-associated 1 like 2	0.9	0.046	1.5	0	1.7	0.049
NM_018303	6p25.3	EXOC2	exocyst complex component 2	0.9	0	0.2	0.253	0.2	0.636
NM_004282	6p12.3-p11.2	BAG2	BCL2-associated athanogene 2	0.9	0.02	0.4	0.044	0.7	0.194
Y11161	17p13.1	EIF4A1	eukaryotic translation initiation factor 4A, isoform 1	0.9	0.003	0.9	0.038	0.4	0.218
AK021498	7q22.3	FLJ36031*	Hypothetical protein FLJ36031*	0.9	0.028	-0.1	0.321	0.1	0.755
U17632				1	0.003	1.4	0.008	1.1	0.194
NM_001814	11q14.1-q14.3	CTSC	cathepsin C	1	0
NM_014061	Xp11.22	MAGEH1	melanoma antigen family H 1	1	0.02	-0.5	0.09	0	0.725
NM_003243	1p33-p32	TGFBR3	transforming growth factor beta receptor III	1	0	0.1	0.287	0.5	0.236
U90878	10q22-q26.3	PDLIM1	PDZ and LIM domain 1 elfin	1	0	0.4	0.135	0.4	0.287
U58096	Yp11.2	TSPY1	testis specific protein Y-linked 1	1	0.037	1.4	0
NM_003234	3q29	TFRC	transferrin receptor p90 CD71	1.1	0	0.8	0.025	0.4	0.218
AB049629				1.1	0	0	0.515	0.3	0.588
NM_005311	7p12-p11.2	GRB10	growth factor receptor-bound protein 10	1.1	0.028	0.7	0.008	0.5	0.218
NM_003712	19p13	PPAP2C	phosphatidic acid phosphatase type 2C	1.2	0	0.9	0.044	1.2	0
L36587				1.3	0	0.2	0.358	-0.2	0.714
NM_001902	1p31.1	CTH	cystathionase cystathionine gamma-lyase	1.3	0.02	0.5	0.044	0.7	0.194
AL049949	10q22.3	C10orf56	chromosome 10 open reading frame 56	1.3	0	0.5	0.048	0.4	0.218
AK026892	22q13.31	CERK	ceramide kinase	1.4	0	0	0.321	0.5	0.218
NM_006721	10q22	ADK	adenosine kinase	1.4	0	0.1	0.422	0.7	0.194
NM_005804	19p13.12	DDX39	DEAD Asp-Glu-Ala-Asp box polypeptide 39	1.4	0	0.3	0.253	0.8	0.194
NM_005794	14q11.2	DHRS2	dehydrogenase/reductase SDR family member 2	1.4	0.003	1.5	0.071	1.2	0.051
NM_014269	4q34	ADAM29	ADAM metallopeptidase domain 29	1.5	0	1.4	0.011	2.2	0
NM_016084	17p11.2	RASD1	RAS dexamethasone-induced 1	1.6	0	1.2	0	0.5	0.218
NM_006332	19p13.1	IFI30	interferon gamma-inducible protein 30	1.7	0	1.1	0.025	0.7	0.218
NM_001823	14q32	CKB	creatine kinase brain	1.7	0	1.5	0.015	1.6	0
NM_000790	7p11	DDC	dopa decarboxylase aromatic L-amino acid decarboxylase	1.9	0.005	0.1	0.253	2.4	0.218
NM_003226	21q22.3	TFF3	trefoil factor 3 intestinal	1.9	0	-0.5	0.211	1.5	0.049
NM_006113	1p13.3	VAV3	vav 3 guanine nucleotide exchange factor	2	0	0.2	0.031	0.4	0.218
NM_004750	19p12	CRLF1	cytokine receptor-like factor 1	2.1	0
NM_013452	Xp22	VCX	variable charge X-linked	2.3	0	1.6	0.015	1.7	0.049
NM_004982	12p11.23	KCNJ8	potassium inwardly-rectifying channel subfamily J member 8	2.7	0	1.2	0	1.9	0
* no approved HUGO symbol / name exist for this entry. If present, gene symbol / name from the UNIGENE database are given in alternative.
2log_ratio>0 indicates over-expression in the therapy-resistant subline, compared to parental PC346C. 2log_ratio<0 indicates down-regulation in the therapy-resistant subline.
