# Supplementary material for: Bypass Mechanisms of the Androgen Receptor Pathway in Therapy-Resistant Prostate Cancer Cell Models
Source: PLoS One. 2010 Oct 19;5(10):e13500. doi: 10.1371/journal.pone.0013500 (PMC2957443; doi:10.1371/journal.pone.0013500)
Supplement: Table S2 — Genes differentially expressed in PC346Flu1 vs. PC346C, expression ratios and SAM q-values. (0.07 MB XLS) [file pone.0013500.s002.xls]

## Sheet: Table S2
Table S2 - Genes differentially expressed in PC346Flu1 vs PC346C expression ratios and SAM q-values
GenBank ID	Cytoband	Symbol	HUGO Gene Name	PC346DCC		PC346Flu1		PC346Flu2
				2log ratio	qvalue	2log ratio	qvalue	2log ratio	qvalue
AF216077	9q32	COL27A1	collagen type XXVII alpha 1	-2.1	0	-2.8	0	-1.7	0.053
NM_014380	Xq22.2	NGFRAP1	nerve growth factor receptor TNFRSF16 associated protein 1	-0.2	0.513	-2.5	0	-2.7	0
AB020968	6q22.2	MARCKS	myristoylated alanine-rich protein kinase C substrate	-1.6	0	-2	0	-1.3	0.053
NM_014333	11q23.2	CADM1	cell adhesion molecule 1	-1	0	-1.9	0	-0.1	0.725
NM_017935	4q24	BANK1	B-cell scaffold protein with ankyrin repeats 1	-2.9	0	-1.8	0	-0.8	0.053
X75684	3q21-q25	TM4SF1	transmembrane 4 L six family member 1	0.6	0.211	-1.5	0	0.5	0.194
AK024917	1p22	DDAH1	dimethylarginine dimethylaminohydrolase 1	-0.3	0.38	-1.5	0	0.1	0.76
AK000554	15q26.1	ABHD2	abhydrolase domain containing 2	-1.7	0	-1.5	0	-0.2	0.657
AL050367	10p13	C10orf38	chromosome 10 open reading frame 38	0.1	0.38	-1.4	0	-0.6	0.084
AL049963	4q22-q24	SLC39A8	solute carrier family 39 zinc transporter member 8	-1.5	0	-1.4	0	-0.9	0.053
AF181999	10p12.2	PTF1A	pancreas specific transcription factor, 1a	0.6	0.293	-1.4	0	0	0.748
NM_000213	17q25	ITGB4	integrin beta 4	0.9	0.086	-1.3	0	0.1	0.777
AK026517	11p12	EHF	ets homologous factor	-0.7	0.028	-1.3	0	-0.6	0.309
NM_019005	7p22-p21	FLJ20323*	Hypothetical protein FLJ20323*	-0.9	0	-1.3	0	-0.6	0.134
NM_003278	3p22-p21.3	CLEC3B	C-type lectin domain family 3 member B	-1.5	0.005	-1.3	0	-1.3	0.084
AF200348	2p25	PXDN	peroxidasin homolog Drosophila	-1.2	0.003	-1.3	0	0.9	0.064
AL122055	6q21	CDC2L6	cell division cycle 2-like 6 CDK8-like	-1.4	0	-1.3	0	-1.2	0
NM_003255	17q25	TIMP2	TIMP metallopeptidase inhibitor 2	0.6	0.028	-1.3	0.031	-0.2	0.678
NM_012116	19q13.2	CBLC	Cas-Br-M murine ecotropic retroviral transforming sequence c	-1.6	0	-1.2	0	-0.4	0.218
NM_017860	1q21.2	C1orf56	chromosome 1 open reading frame 56	-0.5	0.037	-1.2	0	-0.6	0.053
NM_000944	4q21-q24	PPP3CA	protein phosphatase 3 formerly 2B catalytic subunit alpha isoform	-1.4	0.028	-1.2	0	-1	0.084
D80010	2p25.1	LPIN1	lipin 1	-1.2	0	-1.1	0.015	-0.9	0.053
NM_016598	3p21.31	ZDHHC3	zinc finger DHHC-type containing 3	-1.4	0.003	-1.1	0	-0.9	0.053
NM_018050	12p13.2	MANSC1	MANSC domain containing 1	-0.9	0	-1.1	0.011
NM_005709	11p15.1-p14	USH1C	Usher syndrome 1C autosomal recessive severe	-0.5	0.136	-1.1	0	-0.9	0.053
D28449	1p36.13-p36.12	ID3	inhibitor of DNA binding 3 dominant negative helix-loop-helix protein	-0.8	0.07	-1.1	0.042	-0.3	0.714
NM_001359	8q21.3	DECR1	2 4-dienoyl CoA reductase 1 mitochondrial	-1.9	0	-1.1	0	-1.6	0.053
NM_003688	Xp11.4	CASK	calcium/calmodulin-dependent serine protein kinase MAGUK family	0	0.617	-1.1	0.042	0.5	0.218
NM_017720	19p13.3	STAP2	signal transducing adaptor family member 2	-1	0	-1.1	0	-0.8	0.053
AK026654	2q31.1	CYBRD1	cytochrome b reductase 1	-0.1	0.638	-1	0	-0.1	0.714
AK023221	6q12-q13	SMAP1	stromal membrane-associated GTPase-activating protein 1	0.1	0.466	-1	0	0.1	0.617
NM_018843	7q21.12	SLC25A40	solute carrier family 25 member 40	0.1	0.438	-1	0.008	-0.2	0.636
NM_005596	9p24.1	NFIB	nuclear factor I/B	-0.5	0.046	-1	0	-0.4	0.12
AL109729	15q26.1	ABHD2	abhydrolase domain containing 2	-1.5	0	-1	0.044	0.2	0.531
X69111	1p36.13-p36.12	ID3	inhibitor of DNA binding 3 dominant negative helix-loop-helix protein	-0.9	0.055	-1	0.101	-0.3	0.714
NM_002414	Xp22.32	CD99	CD99 molecule	0	0.624	-1	0.042	-0.6	0
NM_012449	7q21	STEAP1	six transmembrane epithelial antigen of the prostate 1	-2.3	0	-0.9	0.036	-0.5	0.236
AB023182	12p11.23	STK38L	serine/threonine kinase 38 like	-0.2	0.534	-0.9	0.044	-0.4	0.272
NM_004772	5q22.1	C5orf13	chromosome 5 open reading frame 13	-0.4	0.38	-0.9	0.015	-0.5	0.12
AF085880	5q31.1	C5orf24	chromosome 5 open reading frame 24	-0.5	0.028	-0.9	0.048	-0.6	0.089
NM_007173	11q14.1	PRSS23	protease serine 23	-1.2	0.018	-0.9	0.021	-0.9	0.101
NM_001758				-1	0	-0.9	0.048	-1.4	0
NM_017992	1q24-q25	EDEM3	ER degradation enhancer, mannosidase alpha-like 3	-0.5	0.028	-0.9	0.042	-0.2	0.588
AJ277587	18p11.21	SPIRE1	spire homolog 1 Drosophila	-0.2	0.493	-0.9	0.036	0.4	0.218
NM_002607	7p22	PDGFA*	Platelet-derived growth factor alpha polypeptide*	-0.4	0.018	-0.9	0.071	-0.2	0.12
NM_016613	4q32.1	C4orf18	chromosome 4 open reading frame 18	-0.7	0.037	-0.9	0.063	-0.4	0.101
AL133555	20q13.31	C20orf108	chromosome 20 open reading frame 108	-0.7	0.046	-0.9	0.031	-0.7	0.084
NM_003711	5q11	PPAP2A	phosphatidic acid phosphatase type 2A	-1.1	0.018	-0.8	0.015	0	0.789
NM_002487	15q11.2-q12	NDN	necdin homolog mouse	-1.1	0	-0.8	0.063	-0.5	0.101
NM_002412	10q26	MGMT	O-6-methylguanine-DNA methyltransferase	0	0.624	-0.8	0.008	0	0.731
AK002197	12p11.22	KLHDC5	kelch domain containing 5	-0.2	0.513	-0.8	0.015	-0.2	0.714
NM_007011	15q26.1	ABHD2	abhydrolase domain containing 2	-1.3	0	-0.8	0.051	0.3	0.531
AK026062	10p12.31	DNAJC1	DnaJ Hsp40 homolog subfamily C member 1	-0.3	0.1	-0.8	0	-0.5	0.089
NM_012096	3p21.1-p14.3	APPL1	adaptor protein phosphotyrosine interaction PH domain and leucine zipper containing 1	-0.5	0.1	-0.8	0.115	-0.3	0.218
AK026331	2q35	CHPF*	Chondroitin polymerizing factor*	-1.7	0	-0.8	0.048	-0.2	0.678
NM_002391	11p11.2	MDK*	Midkine neurite growth-promoting factor 2*	0	0.645	-0.8	0.051	0.7	0.218
AK024175	5p15.33	PDCD6	programmed cell death 6	-0.2	0.513	-0.8	0.044	-0.1	0.725
AK025697	3q29	FBXO45	F-box protein 45	-0.3	0.38	-0.8	0	-0.5	0.252
AL049964		PS1TP4	HBV preS1-transactivated protein 4*	-0.6	0.02	-0.8	0.044	-0.4	0.356
AL117661	10p15.1	TAF3	TAF3 RNA polymerase II TATA box binding protein TBP -associated factor 140kDa	-0.1	0.534	-0.8	0	-0.4	0.089
NM_015973	11q13.2	GAL	galanin prepropeptide	0.6	0.179	-0.8	0	0.1	0.738
AF295378	3q13	MAGEF1	melanoma antigen family F 1	-0.7	0.1	-0.8	0	-0.4	0.089
AK024677	4q21.1	ASAHL	N-acylsphingosine amidohydrolase acid ceramidase -like	-0.9	0.009	-0.8	0.044	-0.3	0.531
AJ011910			MRNA sequence IMAGE clone 193253*	0.3	0.34	-0.8	0.025	-0.1	0.725
AF131846	2p13	GFPT1	glutamine-fructose-6-phosphate transaminase 1	0.3	0.242	-0.7	0	-0.1	0.714
NM_018132	6p12.3	CENPQ	centromere protein Q	-0.3	0.211	-0.7	0.044	-0.5	0.176
NM_012211	15q23	ITGA11	integrin alpha 11	-0.2	0.493	-0.7	0.011	-0.4	0.471
NM_002156	2q33.1	HSPD1	heat shock 60kDa protein 1 chaperonin	0	0.617	-0.7	0.011	-0.1	0.714
NM_001873	4q32.3	CPE	carboxypeptidase E	-0.4	0.022	-0.7	0.044	-0.5	0.053
AB033034	12q23.3	GNPTAB	N-acetylglucosamine-1-phosphate transferase alpha and beta subunits	-0.5	0.037	-0.7	0.005	-0.7	0.064
AL049365	9q34.11	FAM102A	family with sequence similarity 102, member A	-0.2	0.513	-0.7	0.051	-0.5	0.084
AJ227869	Xp11.21	ZXDB	zinc finger X-linked duplicated B	-0.4	0.34	-0.7	0.048	-0.7	0.384
AY007149	1p36.13-q41	CEP350	centrosomal protein 350kDa	-0.1	0.589	-0.7	0.051	-0.5	0.309
AL049265	5q11	IL6ST	interleukin 6 signal transducer gp130 oncostatin M receptor	-0.6	0.07	-0.7	0.08	-0.9	0.053
AK000028	4q24	FLJ20021*	Hypothetical LOC90024*	-1.5	0	-0.7	0	-0.5	0.12
AF067972	2p23	DNMT3A	DNA cytosine-5- -methyltransferase 3 alpha	-0.8	0.005	-0.7	0.063	-0.5	0.101
NM_005079	8q21	TPD52	tumor protein D52	-0.4	0.293	-0.7	0.025	-0.6	0.442
AF271070	12q13.11	SLC38A1	solute carrier family 38 member 1	-1.3	0	-0.7	0.044	-0.2	0.678
NM_002822	12q12	TWF1	twinfilin actin-binding protein homolog 1 Drosophila	-0.2	0.534	-0.7	0.044	-0.2	0.678
NM_017606	8p21.1	ZNF395	zinc finger protein 395	-0.3	0.38	-0.7	0	-0.4	0.588
AB019565	1p35	IFI6	interferon, alpha-inducible protein 6	-0.1	0.631	-0.7	0.063	0	0.731
AL355720	21q22.3	AGPAT3	1-acylglycerol-3-phosphate O-acyltransferase 3	-0.1	0.513	-0.7	0	-0.2	0.5
NM_020317	1p36.13-p35.1	C1orf63	chromosome 1 open reading frame 63	-0.3	0.513	-0.7	0.051	0	0.725
NM_014141	7q35-q36	CNTNAP2	contactin associated protein-like 2	-0.3	0.293	-0.7	0.025	-0.2	0.556
U95646	15q21-q22	PPIB	peptidylprolyl isomerase B (cyclophilin B)	-0.1	0.573	-0.7	0.036	-0.5	0.115
AK021818	11q21-q22.1	DYNC2H1	dynein cytoplasmic 2 heavy chain 1	-0.4	0.07	-0.7	0.042	-0.5	0.101
NM_005496	3q26.1	SMC4	structural maintenance of chromosomes 4	-0.4	0.136	-0.7	0.048	-0.6	0.12
NM_001733	12p13	C1R	complement component 1 r subcomponent	0	0.589	-0.7	0.042	-0.3	0.328
AB033007	5q35.1	ERGIC1	endoplasmic reticulum-golgi intermediate compartment ERGIC 1	-0.3	0.157	-0.7	0.042	-0.1	0.725
NM_001089	16p13.3	ABCA3	ATP-binding cassette sub-family A ABC1 member 3	-0.5	0.07	-0.7	0.071	-0.4	0.194
AK023395	4q12	FIP1L1	FIP1 like 1 S. cerevisiae	0.1	0.573	-0.6	0.015	-0.3	0.5
AL137300	Xp22.33	DHRSX*	Dehydrogenase reductase SDR family X-linked*	-0.2	0.412	-0.6	0.015	-0.4	0.101
NM_018465	9p24.1	C9orf46	chromosome 9 open reading frame 46	0	0.645	-0.6	0.048	0	0.725
AK025133	1q32.1	NUCKS1	nuclear casein kinase and cyclin-dependent kinase substrate 1	0	0.605	-0.6	0.054	-0.1	0.725
AF301222	11p14.1	CCDC34	coiled-coil domain containing 34	-0.3	0.38	-0.6	0.044	0.3	0.5
NM_004183	11q13	BEST1	bestrophin 1	-0.1	0.629	-0.6	0.042	-0.2	0.678
AK023397	3p21.31	FYCO1	FYVE and coiled-coil domain containing 1	-0.2	0.558	-0.6	0.042	-0.5	0.089
NM_007212	1q25.3	RNF2	ring finger protein 2	0.1	0.558	-0.6	0.021	-0.2	0.657
NM_003851	1q24	CREG1	cellular repressor of E1A-stimulated genes 1	0.2	0.34	-0.6	0.011	-0.2	0.714
AL049229	3q29	SENP5	SUMO1/sentrin specific peptidase 5	-0.2	0.466	-0.6	0.048	-0.1	0.714
AK025766	12q24.31	BRI3BP	BRI3 binding protein	-0.7	0.014	-0.6	0.025	-0.1	0.714
NM_002561	17p13.3	P2RX5	purinergic receptor P2X ligand-gated ion channel 5	-0.4	0.38	-0.6	0.054	0	0.789
M83822	4q31.23-q31.3	LRBA	LPS-responsive vesicle trafficking beach and anchor containing	-1.1	0.003	-0.6	0.044	-0.6	0.101
AK001843	2q33.1	FAM126B	family with sequence similarity 126 member B	-0.1	0.573	-0.6	0.101	-0.7	0.064
AK022971			CDNA FLJ12909 fis clone NT2RP2004400*	0.5	0.113	-0.6	0.051	-0.1	0.725
AK021958	15q22.2	NARG2	NMDA receptor regulated 2	0.1	0.558	-0.6	0.015	-0.3	0.588
NM_001498	6p12	GCLC	glutamate-cysteine ligase catalytic subunit	-0.2	0.534	-0.6	0.044	-0.2	0.691
NM_018155	3q23	SLC25A36	solute carrier family 25 member 36	0.3	0.38	-0.6	0.021	-0.2	0.309
AF007128	12p13.33	FBXL14	F-box and leucine-rich repeat protein 14	-0.2	0.438	-0.6	0.115	-0.3	0.531
U03886	Xp22.3	PNPLA4	patatin-like phospholipase domain containing 4	0.3	0.293	-0.6	0.025	0.4	0.218
AK001036	5q31	SMAD5	SMAD family member 5	-0.3	0.211	-0.6	0.071	-0.4	0.101
NM_002600	1p31	PDE4B	phosphodiesterase 4B cAMP-specific phosphodiesterase E4 dunce homolog Drosophila	-0.6	0.009	-0.6	0.09	-0.2	0.617
NM_006287	2q31-q32.1	TFPI	tissue factor pathway inhibitor lipoprotein-associated coagulation inhibitor	-0.1	0.629	-0.6	0.011	-0.2	0.714
AL117612	8q23	MAL2	mal T-cell differentiation protein 2	-0.3	0.136	-0.6	0.063	-0.3	0.218
AK023269	2p23.1	LCLAT1	lysocardiolipin acyltransferase 1	-0.6	0.043	-0.5	0.135	-0.3	0.714
AF272357	9q34.3	NPDC1	neural proliferation differentiation and control 1	-0.5	0.07	-0.5	0.09	-0.4	0.176
D70836	19p12	ZNF714	zinc finger protein 714	0.3	0.242	-0.5	0.115	-0.4	0.272
D14678	6p21.3	KIFC1	kinesin family member C1	0	0.589	-0.5	0.031	-0.4	0.064
NM_002948	3p24.2	RPL15	ribosomal protein L15	-0.3	0.38	-0.5	0.015	-0.4	0.084
AF131814	1p36.12-p35.1	NPAL3	NIPA-like domain containing 3	-0.4	0.113	-0.5	0.135	-0.5	0.101
NM_003676	1q42.12	DEGS1	degenerative spermatocyte homolog 1 lipid desaturase Drosophila	0.8	0.02	-0.5	0.16	-0.1	0.725
NM_018660	8p21.1	ZNF395	zinc finger protein 395	-0.5	0.022	-0.5	0.005	-0.2	0.691
NM_004864	19p13.1-13.2	GDF15	growth differentiation factor 15	-0.4	0.513	-0.5	0.16	0.7	0.194
AL049998	11p15.5-p14	PIK3C2A	phosphoinositide-3-kinase class 2 alpha polypeptide	-0.4	0.157	-0.5	0.16	-0.6	0.328
AL133057	7q22.1	LRWD1	leucine-rich repeats and WD repeat domain containing 1	0.1	0.412	0.5	0.054	0.5	0.194
NM_001998	3p25.1	FBLN2	fibulin 2			0.5	0.287
NM_001513	14q24.3	GSTZ1	glutathione transferase zeta 1 maleylacetoacetate isomerase	0.1	0.493	0.5	0.08	0.2	0.413
NM_017745	Xp11.4	BCOR	BCL6 co-repressor	0.1	0.573	0.5	0.051	0.2	0.471
M27544	12q22-q23	IGF1	insulin-like growth factor 1 somatomedin C	-0.4	0.028	0.5	0.08	0	0.789
NM_000269	17q21.3	NME1	non-metastatic cells 1 protein NM23A expressed in	-0.2	0.493	0.5	0.09	0.1	0.471
AK024100	9q34.11	PTGES2	prostaglandin E synthase 2	0	0.605	0.5	0.044	0.2	0.531
AK023459	10p13	C10orf97	chromosome 10 open reading frame 97	-0.3	0.513	0.5	0.031	0	0.725
NM_001269	1p36.1	RCC1	regulator of chromosome condensation 1	0.4	0.293	0.6	0.16	0.3	0.531
NM_014846	8p22	KIAA0196	KIAA0196	0.6	0.022	0.6	0.044	0.5	0.194
S81522	2q33-q34	EEF1B1	eukaryotic translation elongation factor 1 beta 1	0.1	0.589	0.6	0.071	0.5	0.328
NM_005246	5q21	FER	fer fps/fes related tyrosine kinase phosphoprotein NCP94	0.6	0.037	0.6	0	0.1	0.748
NM_017870	11q12.2	TMEM132A	transmembrane protein 132A	0.3	0.211	0.6	0.071	0.3	0.442
NM_015940	14q24.3	COQ6	coenzyme Q6 homolog, monooxygenase (S. cerevisiae)	0.3	0.242	0.6	0	0.1	0.766
NM_000908	5p14-p13	NPR3	atrionatriuretic peptide receptor C guanylate cyclase C			0.6	0.011
D50914	8q24.3	BOP1	block of proliferation 1	-0.4	0	0.6	0.015	0.2	0.218
NM_006432	14q24.3	NPC2	Niemann-Pick disease type C2	-0.1	0.534	0.6	0.031	-0.1	0.714
NM_014501	19q13.43	UBE2S	ubiquitin-conjugating enzyme E2S	0.5	0.086	0.6	0.08	0.6	0.064
NM_007314	1q24-q25	ABL2	v-abl Abelson murine leukemia viral oncogene homolog 2 arg Abelson-related gene	0.7	0.037	0.6	0.054	0.5	0.218
NM_006516	1p35-p31.3	SLC2A1	solute carrier family 2 facilitated glucose transporter member 1	0.1	0.558	0.6	0.063	0.1	0.774
NM_003900	5q35	SQSTM1	sequestosome 1	0.1	0.38	0.6	0.063	0.2	0.218
AK026290	15q15.3	ELL3	elongation factor RNA polymerase II-like 3	0.6	0	0.6	0.011	0.4	0.218
NM_014731	20p13	ProSAPiP1*	ProSAPiP1 protein*	-0.5	0.157	0.6	0.115	-0.4	0.12
NM_001757	21q22.13	CBR1	carbonyl reductase 1	0.4	0.242	0.6	0.135	0.3	0.531
NM_002795	17q12	PSMB3	proteasome prosome macropain subunit beta type 3	0.5	0.113	0.6	0.063	1	0
NM_000190	11q23.3	HMBS	hydroxymethylbilane synthase	0.1	0.513	0.6	0.071	0.3	0.194
M96843	3p21.1	ID2B	inhibitor of DNA binding 2B dominant negative helix-loop-helix protein	0	0.624	0.6	0.031	0	0.789
NM_004804	2q11.2	CIAO1	cytosolic iron-sulfur protein assembly 1 homolog S. cerevisiae	0.5	0.242	0.6	0.038	0.2	0.309
Y11162	19p13	SNORA68	small nucleolar RNA H/ACA box 68	0.4	0.211	0.7	0.031	0.1	0.218
AK023856	2p16.1	LOC339803*	Hypothetical protein LOC339803*	0.2	0.293	0.7	0.021	0.5	0.194
AF034102	11q13	SLC29A2	solute carrier family 29 nucleoside transporters member 2	0.7	0.007	0.7	0.038	0.7	0.089
Y11159	9q34	RPL12	ribosomal protein L12			0.7	0.031
U87169		STYX	serine/threonine/tyrosine interacting protein	0.2	0.34	0.7	0.054	0.4	0.218
D83782	3p21.31	SCAP	SREBF chaperone	0.2	0.412	0.7	0.054	0.2	0.617
NM_004184	14q32.31	WARS	tryptophanyl-tRNA synthetase	0.1	0.412	0.7	0.063	0.1	0.471
AK024665	11q13	MUS81	MUS81 endonuclease homolog S. cerevisiae	0.5	0.07	0.7	0.011	0.6	0.218
NM_005311	7p12-p11.2	GRB10	growth factor receptor-bound protein 10	1.1	0.028	0.7	0.008	0.5	0.218
NM_016539	19p13.3	SIRT6	sirtuin silent mating type information regulation 2 homolog 6 S. cerevisiae	0.2	0.293	0.7	0.025	0.3	0.413
NM_002455	1q21	MTX1	metaxin 1	0.5	0.046	0.7	0.036	0.3	0.328
AF190900	1q32.1	KLHL12	kelch-like 12 Drosophila	0.2	0.466	0.7	0	1	0.194
NM_000713	19q13.1-q13.2	BLVRB	biliverdin reductase B flavin reductase NADPH	-0.1	0.589	0.7	0.008	0.1	0.789
NM_004039	15q21-q22	ANXA2	annexin A2	-0.3	0.136	0.7	0.08	0.1	0.785
NM_007158	1p22	CSDE1	cold shock domain containing E1 RNA-binding	0.7	0.157	0.7	0.031	0.9	0.194
AK026298	15q21.1	C15orf48	chromosome 15 open reading frame 48			0.7	0.015
NM_007111	13q34	TFDP1	transcription factor Dp-1	0.7	0.018	0.8	0.048	0.5	0.218
AL050024	7p21.1	SOSTDC1	sclerostin domain containing 1	-0.1	0.493	0.8	0.038	0.1	0.755
NM_001916	8q24.3	CYC1	cytochrome c-1	0	0.573	0.8	0.063	0.1	0.356
NM_020411	Xp11.22-p11.21	XAGE1	X antigen family member 1	0.3	0.003	0.8	0.038
NM_003234	3q29	TFRC	transferrin receptor p90 CD71	1.1	0	0.8	0.025	0.4	0.218
M60721	1q41-q42.1	HLX	H2.0-like homeobox	0.3	0.293	0.8	0.063	0.3	0.218
L29496	Xq11.2-q12	AR	androgen receptor dihydrotestosterone receptor	-1.3	0.018	0.9	0	-0.3	0.194
NM_003523	6p21.3	HIST1H2BE	histone cluster 1 H2be	0.5	0.113	0.9	0.021	0.4	0.218
AL133572	12q24.31	FBXL10	F-box and leucine-rich repeat protein 10	0.5	0.086	0.9	0.005	1.1	0.049
AJ223352	6p21.33	HIST1H2BK	histone cluster 1 H2bk	0.2	0.34	0.9	0.025	0.3	0.356
NM_000849	1p13.3	GSTM3	glutathione S-transferase M3 brain	0.6	0.086	0.9	0	0.9	0.176
Y11161	17p13.1	EIF4A1	eukaryotic translation initiation factor 4A, isoform 1	0.9	0.003	0.9	0.038	0.4	0.218
NM_001831	8p21-p12	CLU	clusterin	0.1	0.534	0.9	0	0.7	0.049
NM_003311	11p15.5	PHLDA2	pleckstrin homology-like domain family A member 2	0	0.624	0.9	0.011	0.8	0.194
AL157449	17q21.33	PPP1R9B	protein phosphatase 1 regulatory inhibitor subunit 9B	0.9	0.007	0.9	0	0.6	0.218
NM_003712	19p13	PPAP2C	phosphatidic acid phosphatase type 2C	1.2	0	0.9	0.044	1.2	0
NM_001327	Xq28	CTAG1A	cancer/testis antigen 1A	0.6	0.046	0.9	0	0.6	0.194
NM_003524	6p21.3	HIST1H2BH	histone cluster 1 H2bh	0.2	0.38	0.9	0	0.2	0.384
NM_003525	6p21.3	HIST1H2BI	histone cluster 1, H2bi	0.3	0.293	1	0.008	0.1	0.789
Y09836	5q13	MAP1B	microtubule-associated protein 1B	0.7	0.046	1	0.011	1.2	0.101
AF086251	11q21	SESN3	sestrin 3	0.1	0.534	1.1	0.048	1.1	0.049
NM_006332	19p13.1	IFI30	interferon gamma-inducible protein 30	1.7	0	1.1	0.025	0.7	0.218
Y11158	16p13.3	SNORA10	small nucleolar RNA H/ACA box 10	-0.1	0.513	1.1	0	0.5	0.218
L07383	3p21.3	RPSA	ribosomal protein SA	0.1	0.513	1.2	0.071
NM_016084	17p11.2	RASD1	RAS dexamethasone-induced 1	1.6	0	1.2	0	0.5	0.218
NM_012463	12q24.31	ATP6V0A2	ATPase H transporting lysosomal V0 subunit a2	0.8	0.028	1.2	0.051	1.7	0
NM_004982	12p11.23	KCNJ8	potassium inwardly-rectifying channel subfamily J member 8	2.7	0	1.2	0	1.9	0
NM_003516	1q21.2	HIST2H2AA3	histone cluster 2 H2aa3	-0.1	0.645	1.2	0	0.8	0.194
NM_016639	16p13.3	TNFRSF12A	tumor necrosis factor receptor superfamily member 12A	0.6	0.028	1.3	0	0.5	0.218
S67154	3q28	EIF4A2	eukaryotic translation initiation factor 4A isoform 2	0.1	0.589	1.3	0.021	-0.5	0.101
NM_014269	4q34	ADAM29	ADAM metallopeptidase domain 29	1.5	0	1.4	0.011	2.2	0
U17632				1	0.003	1.4	0.008	1.1	0.194
U58096	Yp11.2	TSPY1	testis specific protein Y-linked 1	1	0.037	1.4	0
NM_013253	11p15.2	DKK3	dickkopf homolog 3 Xenopus laevis	-0.6	0.005	1.4	0	0.7	0.218
NM_001823	14q32	CKB	creatine kinase brain	1.7	0	1.5	0.015	1.6	0
NM_005794	14q11.2	DHRS2	dehydrogenase/reductase SDR family member 2	1.4	0.003	1.5	0.071	1.2	0.051
AB037810	1q42.2	SIPA1L2	signal-induced proliferation-associated 1 like 2	0.9	0.046	1.5	0	1.7	0.049
NM_013452	Xp22	VCX	variable charge X-linked	2.3	0	1.6	0.015	1.7	0.049
NM_001072	2q37	UGT1A1	UDP glucuronosyltransferase 1 family polypeptide A1	0.2	0.38	1.7	0.015	-0.1	0.714
* no approved HUGO symbol / name exist for this entry. If present, gene symbol / name from the UNIGENE database are given in alternative.
2log_ratio>0 indicates over-expression in the therapy-resistant subline, compared to parental PC346C. 2log_ratio<0 indicates down-regulation in the therapy-resistant subline.
