# Supplementary material for: Bypass Mechanisms of the Androgen Receptor Pathway in Therapy-Resistant Prostate Cancer Cell Models
Source: PLoS One. 2010 Oct 19;5(10):e13500. doi: 10.1371/journal.pone.0013500 (PMC2957443; doi:10.1371/journal.pone.0013500)
Supplement: Table S4 — List of androgen-receptor target genes in PC346 cell lines. (0.04 MB XLS) [file pone.0013500.s004.xls]

## Sheet: Table S4
Table S4 - List of androgen-receptor target genes in PC346 cell lines
GenBank ID	Symbol	HUGO Name
NM_005688	ABCC5	ATP-binding cassette sub-family C CFTR/MRP member 5
NM_018674	ACCN4	amiloride-sensitive cation channel 4 pituitary
NM_004457	ACSL3	acyl-CoA synthetase long-chain family member 3
NM_006408	AGR2	anterior gradient homolog 2 (Xenopus laevis)
NM_014109	ATAD2	ATPase family AAA domain containing 2
AK026288	ATHL1	ATH1 acid trehalase-like 1 yeast
NM_012342	BAMBI	BMP and activin membrane-bound inhibitor homolog Xenopus laevis
AK027213	BBS10	Bardet-Biedl syndrome 10
NM_020235	BBX	bobby sox homolog Drosophila
NM_001197	BIK	BCL2-interacting killer apoptosis-inducing
AF075110	C14orf4	chromosome 14 open reading frame 4
AK024850	C2orf31	chromosome 2 open reading frame 31
NM_017766	CASZ1	castor zinc finger 1
NM_006079	CITED2	Cbp/p300-interacting transactivator with Glu/Asp-rich carboxy-terminal domain 2
NM_001305	CLDN4	claudin 4
AK026498	CYP2U1	cytochrome P450 family 2 subfamily U polypeptide 1
NM_014762	DHCR24	24-dehydrocholesterol reductase
NM_012062	DNM1L	dynamin 1-like
NM_018456	EAF2	ELL associated factor 2
AK026517	EHF	ets homologous factor
AK022827	EIF2C3	eukaryotic translation initiation factor 2C 3
NM_012081	ELL2	elongation factor RNA polymerase II 2
AF111849	ELOVL5	ELOVL family member 5 elongation of long chain fatty acids FEN1/Elo2
AB020637	ENDOD1	endonuclease domain containing 1
NM_019018	FAM105A	family with sequence similarity 105 member A
AK024648	FAM107B	family with sequence similarity 107 member B
AK024378	FAM131A	family with sequence similarity 131 member A
AL137343	FAM84A	family with sequence similarity 84 member A
NM_004117	FKBP5	FK506 binding protein 5
AK024715	FLJ21062 *	Hypothetical protein FLJ21062 *
NM_004476	FOLH1	folate hydrolase (prostate-specific membrane antigen) 1
NM_004480	FUT8	fucosyltransferase 8 alpha 1 6 fucosyltransferase
NM_020474	GALNT1	UDP-N-acetyl-alpha-D-galactosamine:polypeptide
NM_005271	GLUD1	glutamate dehydrogenase 1
NM_002069	GNAI1	guanine nucleotide binding protein G protein alpha inhibiting activity polypeptide 1
AB042410	GPR88	G protein-coupled receptor 88
NM_001530	HIF1A	hypoxia-inducible factor 1 alpha subunit basic helix-loop-helix transcription factor
NM_003543	HIST1H4H	histone cluster 1 H4h
M60721	HLX	H2.0-like homeobox
NM_002165	ID1	inhibitor of DNA binding 1 dominant negative helix-loop-helix protein
X69111	ID3	inhibitor of DNA binding 3 dominant negative helix-loop-helix protein
NM_014642	IQCB1	IQ motif containing B1
NM_002241	KCNJ10	potassium inwardly-rectifying channel subfamily J member 10
NM_006854	KDELR2	KDEL Lys-Asp-Glu-Leu endoplasmic reticulum protein retention receptor 2
AL137384	KIAA1109	KIAA1109
NM_001206	KLF9	Kruppel-like factor 9
AF188747	KLK2	kallikrein-related peptidase 2
NM_001648	KLK3	kallikrein-related peptidase 3
NM_004917	KLK4	kallikrein-related peptidase 4
NM_006769	LMO4	LIM domain only 4
AK026375	LOC93622 *	Hypothetical protein BC006130 *
NM_005461	MAFB	v-maf musculoaponeurotic fibrosarcoma oncogene homolog B avian
NM_000240	MAOA	monoamine oxidase A
NM_003010	MAP2K4	mitogen-activated protein kinase kinase 4
AB050049	MCCC2	methylcrotonoyl-Coenzyme A carboxylase 2 beta
NM_017572	MKNK2	MAP kinase interacting serine/threonine kinase 2
AK021627	MORC4	MORC family CW-type zinc finger 4
AF142409	MS4A6A	membrane-spanning 4-domains subfamily A member 6A
NM_005956	MTHFD1	Methylenetetrahydrofolate dehydrogenase (NADP+ dependent) 1
NM_016498	MTP18 *	Mitochondrial protein 18 kDa *
NM_005377	MYCL2	v-myc myelocytomatosis viral oncogene homolog 2 (avian)
NM_000662	NAT1	N-acetyltransferase 1 arylamine N-acetyltransferase
AB028451	NCOR1	nuclear receptor co-repressor 1
NM_006312	NCOR2	nuclear receptor co-repressor 2
AF039944	NDRG1	N-myc downstream regulated gene 1
NM_005596	NFIB	nuclear factor I/B
NM_020529	NFKBIA	nuclear factor of kappa light polypeptide gene enhancer in B-cells inhibitor alpha
NM_006167	NKX3-1	NK3 homeobox 1
NM_016590	PART1 *	prostate androgen-regulated transcript 1 *
NM_006810	PDIA5	protein disulfide isomerase family A member 5
NM_016166	PIAS1	protein inhibitor of activated STAT 1
U90907	PIK3R3	phosphoinositide-3-kinase regulatory subunit 3 p55 gamma
AF070670	PPM1A	protein phosphatase 1A formerly 2C magnesium-dependent alpha isoform
NM_004156	PPP2CB	Protein phosphatase 2 formerly 2A catalytic subunit beta isoform
AF113132	PSAT1	phosphoserine aminotransferase 1
NM_004577	PSPH	phosphoserine phosphatase
NM_001269	RCC1	regulator of chromosome condensation 1
NM_002923	RGS2	regulator of G-protein signaling 2 24kDa
D16875	RHOB	ras homolog gene family member B
AB051826	RHOU	ras homolog gene family member U
NM_005627	SGK1	serum/glucocorticoid regulated kinase 1
AB040914	SHROOM3	shroom family member 3
NM_015923	SLC3A2	solute carrier family 3, member 2
NM_004595	SMS	spermine synthase
NM_003082	SNAPC1	small nuclear RNA activating complex polypeptide 1 43kDa
NM_003104	SORD *	sorbitol dehydrogenase *
NM_003943	STBD1	starch binding domain 1
NM_003714	STC2	stanniocalcin 2
NM_012449	STEAP1	six transmembrane epithelial antigen of the prostate 1
AK026813	STEAP2	six transmembrane epithelial antigen of the prostate 2
AK000401	TANC1	tetratricopeptide repeat ankyrin repeat and coiled-coil containing 1
NM_005656	TMPRSS2	Transmembrane protease serine 2
AL133074	TP53INP1	tumor protein p53 inducible nuclear protein 1
NM_005079	TPD52	tumor protein D52
NM_003287	TPD52L1	tumor protein D52-like 1
AF205437	TRIB1	tribbles homolog 1 Drosophila
NM_000370	TTPA	tocopherol alpha transfer protein
AF294628	TWSG1	twisted gastrulation homolog 1 Drosophila
NM_003115	UAP1	UDP-N-acteylglucosamine pyrophosphorylase 1
NM_003359	UGDH	UDP-glucose dehydrogenase
AK001647	USP40	ubiquitin specific peptidase 40
AB020676	WWC1	WW and C2 domain containing 1
AK022814	ZBTB10	zinc finger and BTB domain containing 10
NM_006006	ZBTB16	zinc finger and BTB domain containing 16
AF025771	ZNF189	zinc finger protein 189
NM_018588		hypothetical protein *
U55055		Oral cancer candidate gene mRNA clone
D17210		cDNA clone *
AL157445		cDNA clone *
AK022971		cDNA clone *
D17099		cDNA clone *
AL049966		cDNA clone *
* no approved HUGO symbol / name exist for this entry.
This AR-regulated signature consists of 107 transcripts identified by microarray analysis after 4, 8 and 16h stimulation of the different PC346 cell lines with 1 nM R1881 or 1 mM hydroxyflutamide,
plus 7 well-validated AR targets that failed to be detected by the referred microarray analysis: AGR2, DHCR24, FOLH1, KLK3 (PSA), KLK4, MAOA and NKX3-1.
